# Supplementary material for: Anti-Aging, Anti-Inflammatory, and Cytoprotective Properties of Lactobacillus- and Kombucha-Fermented C. pepo L. Peel and Pulp Extracts with Prototype Skin Toner Development
Source: Molecules. 2025 Oct 14;30(20):4082. doi: 10.3390/molecules30204082 (PMC12566415; doi:10.3390/molecules30204082)
Supplement: Supplementary file 1 [file molecules-30-04082-s001.zip]

Archive with 1 entries (1 files):
- molecules-3849235-supplementary.pdf
